# Supplementary material for: Rehabilitation Needs Across Heterogenous Brazilian Regions: Secondary Analysis of the Global Burden of Disease Study
Source: Int J Environ Res Public Health. 2025 Mar 25;22(4):486. doi: 10.3390/ijerph22040486 (PMC12027096; doi:10.3390/ijerph22040486)
Supplement: Supplementary file 1 [file ijerph-22-00486-s001.zip]

Archive with 1 entries (1 files):
- ijerph-3403414-supplementary.pdf
